# Supplementary material for: Influence of 2 Weeks of Mango Ingestion on Inflammation Resolution after Vigorous Exercise
Source: Nutrients. 2023 Dec 21;16(1):36. doi: 10.3390/nu16010036 (PMC10780698; doi:10.3390/nu16010036)
Supplement: Supplementary file 1 [file nutrients-16-00036-s001.zip]

Archive with 2 entries (2 files):
- nutrients-2771104-Table S1.xlsx
- nutrients-2771104-Table S2.xlsx
