# Supplementary material for: Influence of 2 Weeks of Mango Ingestion on Inflammation Resolution after Vigorous Exercise
Source: Nutrients. 2023 Dec 21;16(1):36. doi: 10.3390/nu16010036 (PMC10780698; doi:10.3390/nu16010036)
Supplement: Supplementary file 1 [file nutrients-16-00036-s001.zip › nutrients-2771104-Table S2.xlsx]

## Sheet: Supp. Putatives Table
Supplementary Table 2: Quantification of pooled urine QC by commercial standards, and intra- and inter-day coefficient of variation
Putative Metabolite	Standard for Quantitation	[Pooled QC] (µM)	Intraday CV	Interday CV
catechol-O-sulfate	Gallic acid	19.119	0.021815	0.038176
O-methylcatechol-O-sulfate (isomer 1)	Protocatehuic acid	10.7606	0.0274237	0.0280769
O-methylcatechol-O-sulfate (isomer 2)	Protocatehuic acid	16.4654	0.0310238	0.0393597
O-methylcatechol-O-sulfate (isomer 3)	Protocatehuic acid	2.57598	0.0478444	0.1112
O-methylgallic acid-O-glucuronide	Syringic acid	9.19453	0.0370417	0.0525841
O-methylgallic acid-O-sulfate	Syringic acid	6.73981	0.0257251	0.0439208
O-methylpyrogallol-O-sulfate (isomer 1)	Syringic acid	19.9188	0.0310052	0.0549439
O-methylpyrogallol-O-sulfate (isomer 2)	Syringic acid	14.5649	0.03433	0.00765152
O-methylpyrogallol-O-sulfate (isomer 3)	Syringic acid	17.8914	0.0396695	0.0642245
pyrogallol-O-sulfate (isomer 1)	Protocatehuic acid	11.7571	0.0165722	0.00881068
pyrogallol-O-sulfate (isomer 2)	Protocatehuic acid	27.2632	0.0296595	0.0321914
pyrogallol-O-sulfate (isomer 3)	Protocatehuic acid	4.6403	0.0613576	0.0518153
Commercial standards limits of quantitation and intra- and inter-day coefficient of variation
Commercial Standard	Retention Time (min)	LLOQ (µM)	ULOQ (µM)	Intraday CV	Interday CV
Pyrogallol	1.19	2.5	50	0.034	0.260944
Gallic acid	1.41	0.5	50	0.0364598	0.0449346
Catechol	2.44	0.5	50	0.0594253	0.148161
Protocatechuic acid	2.68	0.5	50	0.0392153	0.0729558
Vanillic acid	5.76	0.5	50	0.0179398	0.085435
Syringic acid	6.29	0.5	50	0.0339399	0.0647681
